# Supplementary material for: Extracellular Enolase-1 Promotes CAF-Associated Stromal Reprogramming via the Plasmin/TGF-β Axis in Multiple Myeloma
Source: Cancers (Basel). 2026 May 2;18(9):1467. doi: 10.3390/cancers18091467 (PMC13163094; doi:10.3390/cancers18091467)
Supplement: Supplementary file 1 [file cancers-18-01467-s001.zip]

Archive with 1 entries (1 files):
- cancers-4254102-supplementary.pdf
